# Supplementary material for: Lethal interactions among forest‐grouse predators are numerous, motivated by hunger and carcasses, and their impacts determined by the demographic value of the victims
Source: Ecol Evol. 2021 May 2;11(12):7164–86. doi: 10.1002/ece3.7574 (PMC8216895; doi:10.1002/ece3.7574)
Supplement: Supplementary file 1 — Table S1 [file ECE3-11-7164-s001.xlsx]

## Sheet: Eurasian lynx
Authors	Year of Publication	Country	SpeciesA	SpeciesB	Type of Interaction	Frequency of Occurrence (%)	Number	Sample Size	Years	Method	Notes
Birkeland and Myrberget	1980	Norway	Eurasian lynx	Mustelids	Intraguild Predation	2.1	3	146	NA	Analysis of stomach contents	As cited by Pulliainen 1981
Birkeland and Myrberget	1980	Norway	Eurasian lynx	Red fox	Intraguild Predation	1.4	2	146	NA	Analysis of stomach contents	As cited by Pulliainen 1981
Capt	1993	Switzerland	Eurasian lynx	Red fox	Intraguild predation or killing	13	25	194	NA	Radio-tracking lynx	As cited by Linell et al 1998
Dunker	1988	Norway	Eurasian lynx	Pine marten	Intraguild predation or killing	2	3	134	NA	Snow-tracking lynx	As cited by Linell et al 1998
Dunker	1988	Norway	Eurasian lynx	Red fox	Intraguild predation or killing	2	3	134	NA	Snow-tracking lynx	As cited by Linell et al 1998
Gloersen	1996	Sweden	Eurasian lynx	Red fox	Intraguild predation or killing	2	1	65	NA	Snow-tracking lynx	As cited by Linell et al 1998
Haglund	1966	Sweden	Eurasian lynx	Red fox	Intraguild Predation	4	2	46	NA	Analysis of stomach contents	As cited by Linell et al 1998
Hell	1978	Slovakia	Eurasian lynx	Red fox	Intraguild Predation	1.5	1	88	NA	Analysis of stomach contents	As cited by Pulliainen 1981
Jobin et al.	2000	Switzerland	Eurasian lynx	Red fox	Intraguild predation or killing	6	37	617	1988-1998	Radio-tracking lynx
Jobin et al.	2000	Switzerland	Eurasian lynx	Pine marten	Intraguild predation or killing	0.1	1	617	1988-1998	Radio-tracking lynx
Liberg	1997	Sweden	Eurasian lynx	Red fox	Intraguild Predation	7	3	46	NA	Analysis of stomach contents	As cited by Linell et al 1998
Odden et al.	2006	Norway	Eurasian lynx	Red fox	Intraguild predation or killing	3.9	5	127	1995-1999	Snow-tracking lynx
Odden et al.	2006	Norway	Eurasian lynx	Red fox	Intraguild predation	2.1	4	193	1995-1999	Analysis of scats
Odden et al.	2006	Norway	Eurasian lynx	Red fox	Intraguild predation or killing	0.9	1	114	1995-1999	Radio-tracking lynx
Okarma et al.	1997	Poland	Eurasian lynx	Pine marten	Intraguild predation or killing	1.2	2	172	1987-1996	Radio- and snow-tracking lynx
Okarma et al.	1997	Poland	Eurasian lynx	Pine marten	Intraguild predation	0.8	1	127	1987-1996	Analysis of scats
Pulliainen	1981	Finland	Eurasian lynx	Red fox	Intraguild Predation	0.8	1	88	1967-1980	Analysis of stomach contents
Pulliainen et al.	1995	Finland	Eurasian lynx	Red fox	Intraguild Predation	1.7	9	585	1967-1990	Analysis of digestive tracts
Sidorovich	2011	Belarus	Eurasian lynx	Red fox	Intraguild predation	2.7	6	1024	NA	Analysis of scats
Sidorovich	2011	Belarus	Eurasian lynx	Pine marten	Intraguild predation	1.2	4	1024	NA	Analysis of scats
Sunde and Kvam	1997	Norway	Eurasian lynx	Red fox	Intraguild predation or killing	7.6	5	66	1960-1975	Hunter interviews	Two thirds validated with stomach contents, unknown if this included foxes
Sunde et al.	2000	Norway	Eurasian lynx	Red fox	Intraguild predation or killing	3.23	1	31	1994-1997	Radio-tracking lynx
Sunde et al.	2000	Norway	Eurasian lynx	Pine marten	Intraguild predation	2.84	4	141	1994-1997	Analysis of scats
Sunde et al.	2000	Norway	Eurasian lynx	Red fox	Intraguild predation	1.42	2	141	1994-1997	Analysis of scats
Valdmann et al.	2005	Estonia	Eurasian lynx	Red fox	Intraguild Predation	7.1	9	127	1998-2000	Analysis of stomach contents
Valdmann et al.	2005	Latvia	Eurasian lynx	Least weasel	Intraguild Predation	3	1	33	1997-2001	Analysis of stomach contents

## Sheet: Red fox
Authors	Year of Publication	Country	SpeciesA	SpeciesB	Type of Interaction	Frequency of Occurrence (%)	Number	Sample Size	Years	Method	Notes
Baker et al.	2006	UK	Red fox	Diurnal raptors	Intraguild predation	0.2	2	885	1995-1996	Analysis of scats
Dell'Arte et al.	2007	Finland	Red fox	Small mustelids	Intraguild predation	10	6	58	1983-1995	Analysis of scats
Gaspar et al.	2018	Poland	Red fox	Least weasel	Intraguild predation	2	1	49	2016-2017	Analysis of scats
Goszczynski	1974	Poland	Red fox	Corvids	Intraguild predation	0.1	1	1000	1970-1972	Analysis of scats	Sample size is an approximation
Jędrzejewski and Jędrzejewska	1992	Poland	Red fox	Corvids	Intraguild predation	1	4	389	1985-1989	Analysis of scats
Jędrzejewski and Jędrzejewska	1992	Poland	Red fox	Least weasel	Intraguild predation	0.5	2	389	1985-1989	Analysis of scats
Jędrzejewski and Jędrzejewska	1992	Poland	Red fox	Owls	Intraguild predation	0.5	2	389	1985-1989	Analysis of scats
Kidawa and Kowalczyk	2011	Poland	Red fox	Pine marten	Intraguild predation	0.5	1	224	2002-2003	Analysis of stomach contents
Lambin	unpbl.	UK	Red fox	Least weasel	Intraguild predation	1	6	612	1996-1999	Analysis of scats
Lanszki	2005	Hungary	Red fox	Small mustelids	Intraguild predation	1.1	2	77	2002	Analysis of scats	Cub scats
Pagh et al.	2015	Denmark	Red fox	Martes sp.	Intraguild predation	0.7	2	285	2012-2013	Analysis of stomach contents
Panzacchi et al.	2008	Norway	Red fox	Diurnal raptors	Intraguild predation	0.7	1	147	2003-2004	Analysis of scats
Panzacchi et al.	2008	Norway	Red fox	Least weasel	Intraguild predation	0.7	1	147	2003-2004	Analysis of scats
Sidorovich	2011	Belarus	Red fox	Least weasel	Intraguild predation	0.614204	26	4175	NA	Analysis of scats
Sidorovich et al.	2006	Belarus	Red fox	Medium mustelids	Intraguild predation	0.5	35	6694	1995-2002	Analysis of scats	% FO is estimated as proportion of prey items; Martes sp. and Polecat
Sidorovich	2011	Belarus	Red fox	Pine marten	Intraguild predation	0.4	17	4175	NA	Analysis of scats
Sidorovich et al.	2006	Belarus	Red fox	Small mustelids	Intraguild predation	0.5	34	6694	1995-2002	Analysis of scats	% FO is estimated as proportion of prey items
Sidorovich	2011	Belarus	Red fox	Stoat	Intraguild predation	0.0239521	1	4175	NA	Analysis of scats
Webbon et al.	2006	UK	Red fox	Owls	Intraguild predation	0.04	NA	639	1999-2000	Analysis of scats	Average FO across multiple sites. Reporting sample size for marginal upland.
Lanszki	2007	Hungary	Red fox	Small mustelids	Intraguild predation	0.3	3	1010	1996-2001	Analysis of scats
Russell and Storch	2004	Germany	Red fox	Diurnal raptors	Intraguild predation	1.82	1	55	1999	Analysis of scats

## Sheet: Pine marten
Authors	Year of Publication	Country	SpeciesA	SpeciesB	Type of Interaction	Frequency of Occurrence (%)	Number	Sample Size	Years	Method	Notes
Sidorovich	2011	Belarus	Pine marten	Owls	Intraguild predation	0.58	9	1558	NA	Analysis of scats
Sidorovich	2011	Belarus	Pine marten	Least weasel	Intraguild predation	0.1	2	1558	NA	Analysis of scats
Helldin	1999	Sweden	Pine marten	Corvids	Intraguild predation	0.12	1	815	1988-1997	Analysis of scats
Helldin	1999	Sweden	Pine marten	Owls	Intraguild predation	0.12	1	815	1988-1997	Analysis of scats
Helldin	2000	Sweden	Pine marten	Corvids	Intraguild predation	1.56	7	450	1988-1995	Analysis of stomach contents
Jedrzejewski et al.	1993	Poland	Pine marten	Corvids	Intraguild predation	0.12	2	1735	1988-1992	Analysis of scats
Jedrzejewski et al.	1993	Poland	Pine marten	Owls	Intraguild predation	0.06	1	1735	1988-1992	Analysis of scats
Jedrzejewski et al.	1993	Poland	Pine marten	Common buzzard	Intraguild predation	0.06	1	1735	1988-1992	Analysis of scats
Jedrzejewski et al.	1993	Poland	Pine marten	Mustelids	Intraguild predation	0.12	2	1735	1988-1992	Analysis of scats
Lynch and McCann	2007	Ireland	Pine marten	Diurnal raptors	Intraguild predation	0.26	1	387	2003-2005	Analysis of scats
Marchesi and Mermod	1989	Switzerland	Pine marten	Corvids	Intraguild predation	0.9	8	854	NA	Analysis of scats and stomach contents
Marchesi and Mermod	1989	Switzerland	Pine marten	Owls	Intraguild predation	0.1	1	854	NA	Analysis of scats and stomach contents
Marchesi and Mermod	1989	Switzerland	Pine marten	Raptors	Intraguild predation	0.1	1	854	NA	Analysis of scats and stomach contents
Marchesi and Mermod	1989	Switzerland	Pine marten	Common buzzard	Intraguild predation	0.1	1	854	NA	Analysis of scats and stomach contents
Posluszny et al.	2007	Poland	Pine marten	Corvids	Intraguild predation	1.29	2	155	2001-2004	Analysis of scats
Pulliainen and Ollinmaki	1996	Finland	Pine marten	Least weasel	Intraguild predation	0.09	5	5677	1976-1992	Analysis of scats
Pulliainen and Ollinmaki	1996	Finland	Pine marten	Stoat	Intraguild predation	0.28	16	5677	1976-1992	Analysis of scats
Twining et al.	2019	Ireland	Pine marten	Diurnal raptors	Intraguild predation	1.63	14	918	2015-2017	Analysis of scats
Goszczynski	1976	Poland	Pine marten	Corvids	Intraguild predation	0.24	2	835	1969-1974	Analysis of scats
Halliwell	1997	Scotland	Pine marten	Corvids	Intraguild predation	0.07	3	4006	1993-1995	Analysis of scats

## Sheet: Stoat
Authors	Year of Publication	Country	SpeciesA	SpeciesB	Type of Interaction	Frequency of Occurrence (%)	Number	Sample Size	Years	Method	Notes
Sidorovich	2011	Belarus	Stoat	Least weasel	Intraguild predation	0.7	5	696	NA	Analysis of scats

## Sheet: Northern goshawk
Authors	Year of Publication	Country	SpeciesA	SpeciesB	Type of Interaction	Frequency of Occurrence (%)	Number	Sample Size	Years	Method	Notes
Nielsen and Drachmann, Nielsen	1999, 2003	Denmark	Northern goshawk	Corvids	Intraguild predation	18.14	3899	21496	1977-2001	Analysis of pellets and prey remains
Nielsen and Drachmann, Nielsen	1999, 2003	Denmark	Northern goshawk	Diurnal raptors	Intraguild predation	1.28	275	21496	1977-2001	Analysis of pellets and prey remains
Nielsen and Drachmann, Nielsen	1999, 2003	Denmark	Northern goshawk	Owls	Intraguild predation	0.88	190	21496	1977-2001	Analysis of pellets and prey remains
Uttendorfer	1952	Central and Western Europe	Northern goshawk	Least weasel	Intraguild predation	0.04	4	9022	NA	Analysis of pellets and prey remains	As cited by Korpimaki and Norrdahl 1989
Uttendorfer	1952	Central and Western Europe	Northern goshawk	Stoat	Intraguild predation	0.06	5	9022	NA	Analysis of pellets and prey remains	As cited by Korpimaki and Norrdahl 1989
Hoy et al.	2017	UK	Northern goshawk	Common buzzard	Intraguild predation	0.0257632	2	7763	1973-2014	Analysis of pellets and prey remains
Hoy et al.	2017	UK	Northern goshawk	Owls	Intraguild predation	2.06106	160	7763	1973-2014	Analysis of pellets and prey remains
Hoy et al.	2017	UK	Northern goshawk	Diurnal raptors	Intraguild predation	3.76143	292	7763	1973-2014	Analysis of pellets and prey remains
Hoy et al.	2017	UK	Northern goshawk	Corvids	Intraguild predation	17.7638	1379	7763	1973-2014	Analysis of pellets and prey remains
Petty et al.	2003	UK	Northern goshawk	Least weasel	Intraguild predation	0.3	3	5445	1973-1996	Analysis of pellets and prey remains
Opdam et al.	1977	Netherlands	Northern goshawk	Corvids	Intraguild predation	10.28	424	4125	1969-1973	Analysis of pellets and prey remains
Opdam et al.	1977	Netherlands	Northern goshawk	Owls	Intraguild predation	0.39	16	4125	1969-1973	Analysis of pellets and prey remains
Tornberg	2009	Finland	Northern goshawk	Corvids	Intraguild predation	15.7	407	2596	1989-2003	Analysis of pellets and prey remains
Toyne	1998	UK	Northern goshawk	Common buzzard	Intraguild predation	0.1	3	2230	1991-1993	Analysis of pellets and prey remains
Toyne	1998	UK	Northern goshawk	Owls	Intraguild predation	0.6	13	2230	1991-1993	Analysis of pellets and prey remains
Toyne	1998	UK	Northern goshawk	Diurnal raptors	Intraguild predation	0.762332	17	2230	1991-1993	Analysis of pellets and prey remains
Toyne	1998	UK	Northern goshawk	Corvids	Intraguild predation	36.2	802	2230	1991-1993	Analysis of pellets and prey remains
Huhtala	1976	Finland	Northern goshawk	Stoat	Intraguild predation	0.1	2	2101	NA	Analysis of pellets and prey remains	As cited by Korpimaki and Norrdahl 1989
Huhtala	1976	Finland	Northern goshawk	Least weasel	Intraguild predation	0.14	3	2101	NA	Analysis of pellets and prey remains	As cited by Korpimaki and Norrdahl 1989
Nielsen	2003	Denmark	Northern goshawk	Common buzzard	Intraguild predation	0.6	11	1826	1977-2001	Analysis of pellets and prey remains
Nielsen	2003	Denmark	Northern goshawk	Least weasel	Intraguild predation	0.11	2	1826	1977-2001	Analysis of pellets and prey remains
Zawadzka and Zawadzki	1998	Poland	Northern goshawk	Corvids	Intraguild predation	11.2	172	1539	NA	Analysis of pellets and prey remains	As cited by Krauze and Gryz 2005
Goszczynski	1991	Poland	Northern goshawk	Corvids	Intraguild predation	2.9	44	1513	1982-1990	Analysis of pellets and prey remains	As cited by Krauze and Gryz 2005
Lohmus	1993	Estonia	Northern goshawk	Diurnal raptors	Intraguild predation	0.1	1	988	1987-1992	Analysis of pellets and prey remains
Lohmus	1993	Estonia	Northern goshawk	Common buzzard	Intraguild predation	0.1	1	988	1987-1992	Analysis of pellets and prey remains
Lohmus	1993	Estonia	Northern goshawk	Owls	Intraguild predation	1.11	11	988	1987-1992	Analysis of pellets and prey remains
Lohmus	1993	Estonia	Northern goshawk	Corvids	Intraguild predation	27.23	269	988	1987-1992	Analysis of pellets and prey remains
Widen	1987	Sweden	Northern goshawk	Corvids	Intraguild predation	27.2	246	904	1977-1981	Analysis of pellets and prey remains
Marquiss and Newton	1982	UK	Northern goshawk	Stoat	Intraguild predation	0.12	1	848	1974-1980	Analysis of pellets and prey remains
Marquiss and Newton	1982	UK	Northern goshawk	Least weasel	Intraguild predation	0.12	1	848	1974-1980	Analysis of pellets and prey remains
Marquiss and Newton	1982	UK	Northern goshawk	Diurnal raptors	Intraguild predation	0.59	5	848	1974-1980	Analysis of pellets and prey remains
Marquiss and Newton	1982	UK	Northern goshawk	Owls	Intraguild predation	0.12	1	848	1974-1980	Analysis of pellets and prey remains
Marquiss and Newton	1982	UK	Northern goshawk	Corvids	Intraguild predation	5.78	49	848	1974-1980	Analysis of pellets and prey remains
Olech	1997	Poland	Northern goshawk	Corvids	Intraguild predation	6	48	803	NA	Analysis of pellets and prey remains	As cited by Krauze and Gryz 2005
Sidorovich	2011	Belarus	Northern goshawk	Common buzzard	Intraguild predation	0.4	3	778	NA	Analysis of pellets and prey remains
Sidorovich	2011	Belarus	Northern goshawk	Diurnal raptors	Intraguild predation	0.5	4	778	NA	Analysis of pellets and prey remains
Sidorovich	2011	Belarus	Northern goshawk	Pine marten	Intraguild predation	0.5	4	778	NA	Analysis of pellets and prey remains
Sidorovich	2011	Belarus	Northern goshawk	Least weasel	Intraguild predation	0.8	6	778	NA	Analysis of pellets and prey remains
Sidorovich	2011	Belarus	Northern goshawk	Owls	Intraguild predation	0.8	6	778	NA	Analysis of pellets and prey remains
Jedrzejewska and Jedrzejewski	2001	Poland	Northern goshawk	Corvids	Intraguild predation	18.7	144	770	NA	Analysis of pellets and prey remains	As cited by Krauze and Gryz 2005
Wilke et al.	1985	Germany	Northern goshawk	Owls	Intraguild predation	2.16	15	696	1975-1984	Analysis of pellets and prey remains
Wilke et al.	1985	Germany	Northern goshawk	Diurnal raptors	Intraguild predation	4.17	29	696	1975-1984	Analysis of pellets and prey remains
Wilke et al.	1985	Germany	Northern goshawk	Corvids	Intraguild predation	9.34	65	696	1975-1984	Analysis of pellets and prey remains
Krauze and Gryz	2005	Poland	Northern goshawk	Common buzzard	Intraguild predation	0.9	3	310	2001-2002	Analysis of pellets and prey remains
Krauze and Gryz	2005	Poland	Northern goshawk	Owls	Intraguild predation	1.6	5	310	2001-2002	Analysis of pellets and prey remains
Krauze and Gryz	2005	Poland	Northern goshawk	Corvids	Intraguild predation	9	28	310	2001-2002	Analysis of pellets and prey remains
Johansen et al.	2007	Norway	Northern goshawk	Corvids	Intraguild predation	26.7123	39	146	2005	Video recording prey deliveries

## Sheet: Eagle owl
Authors	Year of Publication	Country	SpeciesA	SpeciesB	Type of Interaction	Frequency of Occurrence (%)	Number	Sample Size	Years	Method	Notes
Obuch and Banjord	2016	Norway	Eagle owl	Owls	Intraguild predation	0.24	36	40766	2008-2015	Analysis of pellets and prey remains
Obuch and Banjord	2016	Norway	Eagle owl	Stoat	Intraguild predation	0.25	102	40766	2008-2015	Analysis of pellets and prey remains
Obuch and Banjord	2016	Norway	Eagle owl	Diurnal raptors	Intraguild predation	0.13	65	40766	2008-2015	Analysis of pellets and prey remains
Obuch and Banjord	2016	Norway	Eagle owl	Red fox	Intraguild predation	0.02	8	40766	2008-2015	Analysis of pellets and prey remains
Obuch and Banjord	2016	Norway	Eagle owl	Corvids	Intraguild predation	1	15	40766	2008-2015	Analysis of pellets and prey remains
Obuch and Banjord	2016	Norway	Eagle owl	Least weasel	Intraguild predation	0.17	69	40766	2008-2015	Analysis of pellets and prey remains
Obuch and Banjord	2016	Norway	Eagle owl	Northern goshawk	Intraguild predation	0.03	12	40766	2008-2015	Analysis of pellets and prey remains
Obuch and Karaska	2010	Slovakia	Eagle owl	Red fox	Intraguild predation	0.1	16	15196	NA	Analysis of pellets and prey remains	Material accumulated for 10-20 years
Obuch and Karaska	2010	Slovakia	Eagle owl	Pine marten	Intraguild predation	0.01	1	15196	NA	Analysis of pellets and prey remains	Material accumulated for 10-20 years
Obuch and Karaska	2010	Slovakia	Eagle owl	Corvids	Intraguild predation	1.7	261	15196	NA	Analysis of pellets and prey remains	Material accumulated for 10-20 years
Obuch and Karaska	2010	Slovakia	Eagle owl	Common buzzard	Intraguild predation	0.14	21	15196	NA	Analysis of pellets and prey remains	Material accumulated for 10-20 years
Obuch and Karaska	2010	Slovakia	Eagle owl	Owls	Intraguild predation	0.6	94	15196	NA	Analysis of pellets and prey remains	Material accumulated for 10-20 years
Obuch and Karaska	2010	Slovakia	Eagle owl	Diurnal raptors	Intraguild predation	0.3	49	15196	NA	Analysis of pellets and prey remains	Material accumulated for 10-20 years
Obuch and Karaska	2010	Slovakia	Eagle owl	Least weasel	Intraguild predation	0.16	24	15196	NA	Analysis of pellets and prey remains	Material accumulated for 10-20 years
Obuch and Karaska	2010	Slovakia	Eagle owl	Stoat	Intraguild predation	0.14	22	15196	NA	Analysis of pellets and prey remains	Material accumulated for 10-20 years
Obuch and Karaska	2010	Slovakia	Eagle owl	Northern goshawk	Intraguild predation	0.01	1	15196	NA	Analysis of pellets and prey remains	Material accumulated for 10-20 years
Martin and Riols	2017	France	Eagle owl	Red fox	Intraguild predation	0.12	11	9004	2000-2013	Analysis of pellets and prey remains
Martin and Riols	2017	France	Eagle owl	Least weasel	Intraguild predation	0.07	6	9004	2000-2013	Analysis of pellets and prey remains
Martin and Riols	2017	France	Eagle owl	Stoat	Intraguild predation	0.24	22	9004	2000-2013	Analysis of pellets and prey remains
Martin and Riols	2017	France	Eagle owl	Diurnal raptors	Intraguild predation	0.84	76	9004	2000-2013	Analysis of pellets and prey remains
Martin and Riols	2017	France	Eagle owl	Northern goshawk	Intraguild predation	0.06	6	9004	2000-2013	Analysis of pellets and prey remains
Martin and Riols	2017	France	Eagle owl	Owls	Intraguild predation	2.88	259	9004	2000-2013	Analysis of pellets and prey remains
Martin and Riols	2017	France	Eagle owl	Corvids	Intraguild predation	5.85	527	9004	2000-2013	Analysis of pellets and prey remains
Bezzel et al.	1976	Germany	Eagle owl	Owls	Intraguild predation	3.87	339	8766	1969-1973	Analysis of pellets and prey remains
Bezzel et al.	1976	Germany	Eagle owl	Corvids	Intraguild predation	6.22	545	8766	1969-1973	Analysis of pellets and prey remains
Bezzel et al.	1976	Germany	Eagle owl	Diurnal raptors	Intraguild predation	1.3	114	8766	1969-1973	Analysis of pellets and prey remains
Bezzel et al.	1976	Germany	Eagle owl	Common buzzard	Intraguild predation	0.66	58	8766	1969-1973	Analysis of pellets and prey remains
Bezzel et al.	1976	Germany	Eagle owl	Northern goshawk	Intraguild predation	0.03	3	8766	1969-1973	Analysis of pellets and prey remains
Bezzel et al.	1976	Germany	Eagle owl	Red fox	Intraguild predation	0.05	4	8766	1969-1973	Analysis of pellets and prey remains
Bezzel et al.	1976	Germany	Eagle owl	Martes sp.	Intraguild predation	0.05	4	8766	1969-1973	Analysis of pellets and prey remains
Bezzel et al.	1976	Germany	Eagle owl	Stoat	Intraguild predation	0.16	14	8766	1969-1973	Analysis of pellets and prey remains
Bezzel et al.	1976	Germany	Eagle owl	Least weasel	Intraguild predation	0.15	13	8766	1969-1973	Analysis of pellets and prey remains
Frey and Walter	1986	Austria	Eagle owl	Red fox	Intraguild predation	0.1	8	7593	1974-1979	Analysis of pellets and prey remains
Frey and Walter	1986	Austria	Eagle owl	Stoat	Intraguild predation	0.17	13	7593	1974-1979	Analysis of pellets and prey remains
Frey and Walter	1986	Austria	Eagle owl	Least weasel	Intraguild predation	0.49	37	7593	1974-1979	Analysis of pellets and prey remains
Frey and Walter	1986	Austria	Eagle owl	Common buzzard	Intraguild predation	0.04	3	7593	1974-1979	Analysis of pellets and prey remains
Frey and Walter	1986	Austria	Eagle owl	Diurnal raptors	Intraguild predation	0.16	12	7593	1974-1979	Analysis of pellets and prey remains
Frey and Walter	1986	Austria	Eagle owl	Northern goshawk	Intraguild predation	0.01	1	7593	1974-1979	Analysis of pellets and prey remains
Frey and Walter	1986	Austria	Eagle owl	Owls	Intraguild predation	0.25	19	7593	1974-1979	Analysis of pellets and prey remains
Frey and Walter	1986	Austria	Eagle owl	Corvids	Intraguild predation	0.34	27	7593	1974-1979	Analysis of pellets and prey remains
Uttendorfer	1952	Central and Western Europe	Eagle owl	Least weasel	Intraguild predation	0.59	34	5809	NA	Analysis of pellets and prey remains	As cited by Korpimaki and Norrdahl 1989, data included therein
Uttendorfer	1952	Central and Western Europe	Eagle owl	Stoat	Intraguild predation	0.24	14	5809	NA	Analysis of pellets and prey remains	As cited by Korpimaki and Norrdahl 1989, data included therein
Korpimaki et al.	1990	Finland	Eagle owl	Mustelids	Intraguild predation	2.6	123	4743	1965-1980	Analysis of pellets and prey remains	Group refers to the family and does not specify composition
Sidorovich	2011	Belarus	Eagle owl	Pine marten	Intraguild predation	0.4	19	4646	NA	Analysis of pellets and prey remains
Sidorovich	2011	Belarus	Eagle owl	Red fox	Intraguild predation	0.2	8	4646	NA	Analysis of pellets and prey remains
Sidorovich	2011	Belarus	Eagle owl	Least weasel	Intraguild predation	4.7	217	4646	NA	Analysis of pellets and prey remains
Sidorovich	2011	Belarus	Eagle owl	Stoat	Intraguild predation	0.4	19	4646	NA	Analysis of pellets and prey remains
Sidorovich	2011	Belarus	Eagle owl	Owls	Intraguild predation	3.2	147	4646	NA	Analysis of pellets and prey remains
Frey	1973	Austria	Eagle owl	Red fox	Intraguild predation	0.31	7	2258	NA	Analysis of pellets and prey remains
Frey	1973	Austria	Eagle owl	Small mustelids	Intraguild predation	1.11	25	2258	NA	Analysis of pellets and prey remains
Frey	1973	Austria	Eagle owl	Common buzzard	Intraguild predation	0.75	17	2258	NA	Analysis of pellets and prey remains
Frey	1973	Austria	Eagle owl	Northern goshawk	Intraguild predation	0.13	3	2258	NA	Analysis of pellets and prey remains
Frey	1973	Austria	Eagle owl	Diurnal raptors	Intraguild predation	0.93	21	2258	NA	Analysis of pellets and prey remains
Frey	1973	Austria	Eagle owl	Owls	Intraguild predation	4.16	94	2258	NA	Analysis of pellets and prey remains
Frey	1973	Austria	Eagle owl	Corvids	Intraguild predation	3.59	81	2258	NA	Analysis of pellets and prey remains
Sandor and Ionescu	2009	Romania	Eagle owl	Common buzzard	Intraguild predation	0.1	2	1784	2003	Analysis of pellets and prey remains
Sandor and Ionescu	2009	Romania	Eagle owl	Corvids	Intraguild predation	1.4	25	1784	2003	Analysis of pellets and prey remains
Sandor and Ionescu	2009	Romania	Eagle owl	Martes sp.	Intraguild predation	0.8	14	1784	2003	Analysis of pellets and prey remains
Sandor and Ionescu	2009	Romania	Eagle owl	Least weasel	Intraguild predation	0.2	4	1784	2003	Analysis of pellets and prey remains
Sandor and Ionescu	2009	Romania	Eagle owl	Owls	Intraguild predation	2.6	46	1784	2003	Analysis of pellets and prey remains
Sandor and Ionescu	2009	Romania	Eagle owl	Diurnal raptors	Intraguild predation	0.3	6	1784	2003	Analysis of pellets and prey remains
Zoltan and Bela	2014	Hungary	Eagle owl	Common buzzard	Intraguild predation	1	17	1688	NA	Analysis of pellets and prey remains
Zoltan and Bela	2014	Hungary	Eagle owl	Red fox	Intraguild predation	0.05	1	1688	NA	Analysis of pellets and prey remains
Zoltan and Bela	2014	Hungary	Eagle owl	Corvids	Intraguild predation	0.65	11	1688	NA	Analysis of pellets and prey remains
Zoltan and Bela	2014	Hungary	Eagle owl	Least weasel	Intraguild predation	0.18	3	1688	NA	Analysis of pellets and prey remains
Zoltan and Bela	2014	Hungary	Eagle owl	Owls	Intraguild predation	2.2	37	1688	NA	Analysis of pellets and prey remains
Zoltan and Bela	2014	Hungary	Eagle owl	Diurnal raptors	Intraguild predation	1	17	1688	NA	Analysis of pellets and prey remains
Schaefer	1971	Slovakia	Eagle owl	Red fox	Intraguild predation	0.18	2	1112	1970	Analysis of pellets and prey remains
Schaefer	1971	Slovakia	Eagle owl	Small mustelids	Intraguild predation	1.35	15	1112	1970	Analysis of pellets and prey remains
Schaefer	1971	Slovakia	Eagle owl	Common buzzard	Intraguild predation	0.18	2	1112	1970	Analysis of pellets and prey remains
Schaefer	1971	Slovakia	Eagle owl	Owls	Intraguild predation	0.72	8	1112	1970	Analysis of pellets and prey remains
Schaefer	1971	Slovakia	Eagle owl	Corvids	Intraguild predation	1.98	22	1112	1970	Analysis of pellets and prey remains
Laursen	1999	Denmark	Eagle owl	Northern goshawk	Intraguild predation	0.36	4	1106	1984-1997	Analysis of pellets and prey remains
Laursen	1999	Denmark	Eagle owl	Diurnal raptors	Intraguild predation	0.09	1	1106	1984-1997	Analysis of pellets and prey remains
Laursen	1999	Denmark	Eagle owl	Common buzzard	Intraguild predation	0.54	6	1106	1984-1997	Analysis of pellets and prey remains
Laursen	1999	Denmark	Eagle owl	Owls	Intraguild predation	1.99	22	1106	1984-1997	Analysis of pellets and prey remains
Laursen	1999	Denmark	Eagle owl	Corvids	Intraguild predation	10.76	119	1106	1984-1997	Analysis of pellets and prey remains
Laursen	1999	Denmark	Eagle owl	Stoat	Intraguild predation	0.09	1	1106	1984-1997	Analysis of pellets and prey remains
Laursen	1999	Denmark	Eagle owl	Red fox	Intraguild predation	0.09	1	1106	1984-1997	Analysis of pellets and prey remains
Sergio et al.	2007	Italy	Eagle owl	Owls	Intraguild predation	0.61	6	978	1994-2000	Analysis of pellets and prey remains
Marchesi et al.	2002	Italy	Eagle owl	Corvids	Intraguild predation	3.68	36	978	1994-2000	Analysis of pellets and prey remains
Cugnasse	1983	France	Eagle owl	Corvids	Intraguild predation	5.22	40	767	1978-1982	Analysis of pellets and prey remains
Schaefer	1971	Sweden	Eagle owl	Stoat	Intraguild predation	3.18	19	597	1967-1968	Analysis of pellets and prey remains
Schaefer	1971	Sweden	Eagle owl	Diurnal raptors	Intraguild predation	0.5	3	597	1967-1968	Analysis of pellets and prey remains
Schaefer	1971	Sweden	Eagle owl	Owls	Intraguild predation	3.85	23	597	1967-1968	Analysis of pellets and prey remains
Schaefer	1971	Sweden	Eagle owl	Corvids	Intraguild predation	0.17	1	597	1967-1968	Analysis of pellets and prey remains
Frey and Walter	1977	Austria	Eagle owl	Least weasel	Intraguild predation	1.88	6	309	1975-1976	Analysis of pellets and prey remains
Frey and Walter	1977	Austria	Eagle owl	Common buzzard	Intraguild predation	0.95	3	309	1975-1976	Analysis of pellets and prey remains
Frey and Walter	1977	Austria	Eagle owl	Diurnal raptors	Intraguild predation	0.32	1	309	1975-1976	Analysis of pellets and prey remains
Frey and Walter	1977	Austria	Eagle owl	Owls	Intraguild predation	4.77	15	309	1975-1976	Analysis of pellets and prey remains
Frey and Walter	1977	Austria	Eagle owl	Corvids	Intraguild predation	1.27	4	309	1975-1976	Analysis of pellets and prey remains
Emmet et al.	1972	Sweden	Eagle owl	Owls	Intraguild predation	3.8	7	183	1967	Analysis of pellets and prey remains
Emmet et al.	1972	Sweden	Eagle owl	Stoat	Intraguild predation	5.5	10	183	1967	Analysis of pellets and prey remains
Emmet et al.	1972	Sweden	Eagle owl	Least weasel	Intraguild predation	1.6	3	183	1967	Analysis of pellets and prey remains
Wassink	2003	Netherlands	Eagle owl	Corvids	Intraguild predation	8.23	13	158	2002	Analysis of pellets and prey remains
Wassink	2003	Netherlands	Eagle owl	Diurnal raptors	Intraguild predation	0.63	1	158	2002	Analysis of pellets and prey remains
Wassink	2003	Netherlands	Eagle owl	Owls	Intraguild predation	0.63	1	158	2002	Analysis of pellets and prey remains
Sandor and Bugariu	2008	Romania	Eagle owl	Stoat	Intraguild predation	2.1	3	142	2002	Analysis of pellets and prey remains
Sandor and Bugariu	2008	Romania	Eagle owl	Corvids	Intraguild predation	4.9	7	142	2002	Analysis of pellets and prey remains
Sandor and Bugariu	2008	Romania	Eagle owl	Martes sp.	Intraguild predation	1.4	2	142	2002	Analysis of pellets and prey remains
Sandor and Bugariu	2008	Romania	Eagle owl	Owls	Intraguild predation	2.1	3	142	2002	Analysis of pellets and prey remains
Sandor and Bugariu	2008	Romania	Eagle owl	Diurnal raptors	Intraguild predation	2.1	3	142	2002	Analysis of pellets and prey remains

## Sheet: Golden eagle
Authors	Year of Publication	Country	SpeciesA	SpeciesB	Type of Interaction	Frequency of Occurrence (%)	Number	Sample Size	Years	Method	Notes
Iselin and Hamerle	1960	Switzerland	Golden eagle	Red fox	Intraguild predation	9.5	2	21	1958	Visual observations of prey remains
Dihle	2015	Norway	Golden eagle	Diurnal raptors	Intraguild predation	0.8	1	120	2014	Video recording prey deliveries	Msc thesis
Dihle	2015	Norway	Golden eagle	Pine marten	Intraguild predation	1.7	2	120	2014	Video recording prey deliveries	Msc thesis
Nygard	2015	Norway	Golden eagle	Owls	Intraguild predation	1.4	1	71	2015	Video recording prey deliveries	Msc thesis
Nygard	2015	Norway	Golden eagle	Stoat	Intraguild predation	1.4	1	71	2015	Video recording prey deliveries	Msc thesis
Skouen	2012	Norway	Golden eagle	Red fox	Intraguild predation	3.3	6	181	2011	Video recording prey deliveries	Msc thesis
Skouen	2012	Norway	Golden eagle	Northern goshawk	Intraguild predation	0.6	1	181	2011	Video recording prey deliveries	Msc thesis
Skouen	2012	Norway	Golden eagle	Corvids	Intraguild predation	0.6	1	181	2011	Video recording prey deliveries	Msc thesis
Tjernberg	1981	Sweden	Golden eagle	Owls	Intraguild predation	1.43	40	2803	1975-1979	Analysis of pellets and prey remains
Tjernberg	1981	Sweden	Golden eagle	Corvids	Intraguild predation	4.17	117	2803	1975-1979	Analysis of pellets and prey remains
Tjernberg	1981	Sweden	Golden eagle	Red fox	Intraguild predation	1.7	47	2803	1975-1979	Analysis of pellets and prey remains
Tjernberg	1981	Sweden	Golden eagle	Diurnal raptors	Intraguild predation	0.32	9	2803	1975-1979	Analysis of pellets and prey remains
Tjernberg	1981	Sweden	Golden eagle	Pine marten	Intraguild predation	1.2	33	2803	1975-1979	Analysis of pellets and prey remains
Tjernberg	1981	Sweden	Golden eagle	Stoat	Intraguild predation	0.21	6	2803	1975-1979	Analysis of pellets and prey remains
Tjernberg	1981	Sweden	Golden eagle	Northern goshawk	Intraguild predation	0.21	6	2803	1975-1979	Analysis of pellets and prey remains
Tjernberg	1981	Sweden	Golden eagle	Common buzzard	Intraguild predation	0.04	1	2803	1975-1979	Analysis of pellets and prey remains
Watson et al.	1992	Scotland	Golden eagle	Corvids	Intraguild predation	4.53	26	574	1983-1992	Analysis of pellets and prey remains
Watson et al.	1992	Scotland	Golden eagle	Diurnal raptors	Intraguild predation	0.7	4	574	1983-1992	Analysis of pellets and prey remains
Watson et al.	1992	Scotland	Golden eagle	Owls	Intraguild predation	0.35	2	574	1983-1992	Analysis of pellets and prey remains
Watson et al.	1992	Scotland	Golden eagle	Red fox	Intraguild predation	0.35	2	574	1983-1992	Analysis of pellets and prey remains
Austruy and Cugnasse	1981	France	Golden eagle	Least weasel	Intraguild predation	1.25	1	80	NA	Analysis of pellets and prey remains
Austruy and Cugnasse	1981	France	Golden eagle	Eagle owl	Intraguild predation	1.25	1	80	NA	Analysis of pellets and prey remains
Austruy and Cugnasse	1981	France	Golden eagle	Corvids	Intraguild predation	11.25	9	80	NA	Analysis of pellets and prey remains
Austruy and Cugnasse	1981	France	Golden eagle	Owls	Intraguild predation	2.5	2	80	NA	Analysis of pellets and prey remains
Austruy and Cugnasse	1981	France	Golden eagle	Red fox	Intraguild predation	2.5	2	80	NA	Analysis of pellets and prey remains
Clouet	1981	France	Golden eagle	Mustelids	Intraguild predation	1.8	2	114	NA	Analysis of pellets and prey remains	As cited by Watson 1998
Clouet	1981	France	Golden eagle	Diurnal raptors	Intraguild predation	4.4	5	114	NA	Analysis of pellets and prey remains	As cited by Watson 1998
Clouet	1981	France	Golden eagle	Red fox	Intraguild predation	4.4	5	114	NA	Analysis of pellets and prey remains	As cited by Watson 1998
Clouet	1981	France	Golden eagle	Corvids	Intraguild predation	7.9	9	114	NA	Analysis of pellets and prey remains	As cited by Watson 1998
Clouet et al.	2017	France	Golden eagle	Red fox	Intraguild predation	11.9	28	235	2005-2014	Analysis of pellets and prey remains
Clouet et al.	2017	France	Golden eagle	Diurnal raptors	Intraguild predation	9.36	22	235	2005-2014	Analysis of pellets and prey remains
Clouet et al.	2017	France	Golden eagle	Corvids	Intraguild predation	21.7	51	235	2005-2014	Analysis of pellets and prey remains
Clouet et al.	2017	France	Golden eagle	Common buzzard	Intraguild predation	7.7	18	235	2005-2014	Analysis of pellets and prey remains
Clouet et al.	2017	France	Golden eagle	Martes sp.	Intraguild predation	3	7	235	2005-2014	Analysis of pellets and prey remains
Clouet et al.	2017	France	Golden eagle	Owls	Intraguild predation	0.85	2	235	2005-2014	Analysis of pellets and prey remains
Danko	NA	Slovakia	Golden eagle	Red fox	Intraguild predation	5.6	21	378	NA	Analysis of pellets and prey remains	As cited by Watson 1998
Danko	NA	Slovakia	Golden eagle	Diurnal raptors	Intraguild predation	2.6	10	378	NA	Analysis of pellets and prey remains	As cited by Watson 1998
Danko	NA	Slovakia	Golden eagle	Mustelids	Intraguild predation	5.8	22	378	NA	Analysis of pellets and prey remains	As cited by Watson 1998
Danko	NA	Slovakia	Golden eagle	Owls	Intraguild predation	2.4	9	378	NA	Analysis of pellets and prey remains	As cited by Watson 1998
Danko	NA	Slovakia	Golden eagle	Corvids	Intraguild predation	7.4	28	378	NA	Analysis of pellets and prey remains	As cited by Watson 1998
Glutz von Blotzheim et al.	1971	Switzerland	Golden eagle	Mustelids	Intraguild predation	1.3	4	308	NA	Analysis of pellets and prey remains	As cited by Watson 1998
Glutz von Blotzheim et al.	1971	Switzerland	Golden eagle	Red fox	Intraguild predation	2.3	7	308	NA	Analysis of pellets and prey remains	As cited by Watson 1998
Glutz von Blotzheim et al.	1971	Switzerland	Golden eagle	Corvids	Intraguild predation	3.6	11	308	NA	Analysis of pellets and prey remains	As cited by Watson 1998
Glutz von Blotzheim et al.	1971	Switzerland	Golden eagle	Diurnal raptors	Intraguild predation	0.3	1	308	NA	Analysis of pellets and prey remains	As cited by Watson 1998
Hogstrom and Wiss	1992	Sweden	Golden eagle	Corvids	Intraguild predation	3.53	23	652	1978-1983	Analysis of pellets and prey remains
Hogstrom and Wiss	1992	Sweden	Golden eagle	Common buzzard	Intraguild predation	0.4	3	652	1978-1983	Analysis of pellets and prey remains
Hogstrom and Wiss	1992	Sweden	Golden eagle	Owls	Intraguild predation	0.15	1	652	1978-1983	Analysis of pellets and prey remains
Hogstrom and Wiss	1992	Sweden	Golden eagle	Red fox	Intraguild predation	0.15	1	652	1978-1983	Analysis of pellets and prey remains
Huboux	1987	France	Golden eagle	Diurnal raptors	Intraguild predation	1.45	9	622	NA	Analysis of pellets and prey remains	As cited by Watson 1998
Huboux	1987	France	Golden eagle	Corvids	Intraguild predation	4.82	30	622	NA	Analysis of pellets and prey remains	As cited by Watson 1998
Huboux	1987	France	Golden eagle	Mustelids	Intraguild predation	1.93	12	622	NA	Analysis of pellets and prey remains	As cited by Watson 1998
Huboux	1987	France	Golden eagle	Red fox	Intraguild predation	1.77	11	622	NA	Analysis of pellets and prey remains	As cited by Watson 1998
Ivanovsky	1990	Belarus	Golden eagle	Mustelids	Intraguild predation	1.4	10	749	NA	Analysis of pellets and prey remains	As cited by Watson 1998
Ivanovsky	1990	Belarus	Golden eagle	Diurnal raptors	Intraguild predation	0.6	4	749	NA	Analysis of pellets and prey remains	As cited by Watson 1998
Ivanovsky	1990	Belarus	Golden eagle	Owls	Intraguild predation	0.6	4	749	NA	Analysis of pellets and prey remains	As cited by Watson 1998
Ivanovsky	1990	Belarus	Golden eagle	Red fox	Intraguild predation	1.3	10	749	NA	Analysis of pellets and prey remains	As cited by Watson 1998
Ivanovsky	1990	Belarus	Golden eagle	Corvids	Intraguild predation	2	15	749	NA	Analysis of pellets and prey remains	As cited by Watson 1998
Johnsen et al.	2007	Norway	Golden eagle	Owls	Intraguild predation	1.1	5	469	2001-2006	Analysis of pellets and prey remains
Johnsen et al.	2007	Norway	Golden eagle	Pine marten	Intraguild predation	0.6	3	469	2001-2006	Analysis of pellets and prey remains
Johnsen et al.	2007	Norway	Golden eagle	Diurnal raptors	Intraguild predation	0.64	3	469	2001-2006	Analysis of pellets and prey remains
Johnsen et al.	2007	Norway	Golden eagle	Corvids	Intraguild predation	2.13	10	469	2001-2006	Analysis of pellets and prey remains
Johnsen et al.	2007	Norway	Golden eagle	Red fox	Intraguild predation	1.3	6	469	2001-2006	Analysis of pellets and prey remains
Lockie et al	1959	Scotland	Golden eagle	Corvids	Intraguild predation	1.9	2	104	1955	Analysis of pellets and prey remains
Marquiss et al.	1985	Scotland	Golden eagle	Stoat	Intraguild predation	0.94	5	532	1974-1980	Analysis of pellets and prey remains
Marquiss et al.	1985	Scotland	Golden eagle	Diurnal raptors	Intraguild predation	0.56	3	532	1974-1980	Analysis of pellets and prey remains
Marquiss et al.	1985	Scotland	Golden eagle	Red fox	Intraguild predation	1.13	6	532	1974-1980	Analysis of pellets and prey remains
Marquiss et al.	1985	Scotland	Golden eagle	Corvids	Intraguild predation	0.94	5	532	1974-1980	Analysis of pellets and prey remains
Marquiss et al.	1985	Scotland	Golden eagle	Common buzzard	Intraguild predation	0.19	1	532	1957-1969	Analysis of pellets and prey remains
Mathieu and Choisy	1982	France	Golden eagle	Corvids	Intraguild predation	8.3	9	109	NA	Analysis of pellets and prey remains	As cited by Watson 1998
Mathieu and Choisy	1982	France	Golden eagle	Owls	Intraguild predation	1.8	2	109	NA	Analysis of pellets and prey remains	As cited by Watson 1998
Mathieu and Choisy	1982	France	Golden eagle	Mustelids	Intraguild predation	10.1	11	109	NA	Analysis of pellets and prey remains	As cited by Watson 1998
Mathieu and Choisy	1982	France	Golden eagle	Red fox	Intraguild predation	0.9	1	109	NA	Analysis of pellets and prey remains	As cited by Watson 1998
Nystrom et al.	2006	Sweden	Golden eagle	Corvids	Intraguild predation	3.1	10	324	1998-2003	Analysis of pellets and prey remains
Nystrom et al.	2006	Sweden	Golden eagle	Owls	Intraguild predation	0.6	2	324	1998-2003	Analysis of pellets and prey remains
Nystrom et al.	2006	Sweden	Golden eagle	Mustelids	Intraguild predation	1.9	6	324	1998-2003	Analysis of pellets and prey remains
Nystrom et al.	2006	Sweden	Golden eagle	Diurnal raptors	Intraguild predation	0.3	1	324	1998-2003	Analysis of pellets and prey remains
Nystrom et al.	2006	Sweden	Golden eagle	Red fox	Intraguild predation	0.3	1	324	1998-2003	Analysis of pellets and prey remains
Pedrini and Sergio	2001	Italy	Golden eagle	Red fox	Intraguild predation	4	9	247	1984-1989	Analysis of pellets and prey remains
Pedrini and Sergio	2001	Italy	Golden eagle	Diurnal raptors	Intraguild predation	0.8	2	247	1984-1989	Analysis of pellets and prey remains
Pedrini and Sergio	2001	Italy	Golden eagle	Corvids	Intraguild predation	2.43	6	247	1984-1989	Analysis of pellets and prey remains
Pedrini and Sergio	2001	Italy	Golden eagle	Small mustelids	Intraguild predation	1.2	3	247	1984-1989	Analysis of pellets and prey remains
Pedrini and Sergio	2001	Italy	Golden eagle	Pine marten	Intraguild predation	1.2	3	247	1984-1989	Analysis of pellets and prey remains
Pinn	1967	Germany	Golden eagle	Red fox	Intraguild predation	2.8	2	71	ca. 1966	Analysis of pellets and prey remains
Sidorovich	2011	Belarus	Golden eagle	Pine marten	Intraguild predation	0.91	9	991	NA	Analysis of pellets and prey remains
Sidorovich	2011	Belarus	Golden eagle	Stoat	Intraguild predation	0.1	1	991	NA	Analysis of pellets and prey remains
Sidorovich	2011	Belarus	Golden eagle	Red fox	Intraguild predation	1.11	11	991	NA	Analysis of pellets and prey remains
Sidorovich	2011	Belarus	Golden eagle	Corvids	Intraguild predation	0.3	3	991	NA	Analysis of pellets and prey remains
Sulkava et al.	1999	Finland	Golden eagle	Owls	Intraguild predation	1.27	88	6907	1957-1996	Analysis of pellets and prey remains
Sulkava et al.	1999	Finland	Golden eagle	Corvids	Intraguild predation	2.1	145	6907	1957-1996	Analysis of pellets and prey remains
Sulkava et al.	1999	Finland	Golden eagle	Red fox	Intraguild predation	1.2	80	6907	1957-1996	Analysis of pellets and prey remains
Sulkava et al.	1999	Finland	Golden eagle	Pine marten	Intraguild predation	0.7	47	6907	1957-1996	Analysis of pellets and prey remains
Sulkava et al.	1999	Finland	Golden eagle	Stoat	Intraguild predation	0.4	30	6907	1957-1996	Analysis of pellets and prey remains
Sulkava et al.	1999	Finland	Golden eagle	Least weasel	Intraguild predation	0.01	1	6907	1957-1996	Analysis of pellets and prey remains
Sulkava et al.	1999	Finland	Golden eagle	Diurnal raptors	Intraguild predation	0.14	10	6907	1957-1996	Analysis of pellets and prey remains
Sulkava et al.	1999	Finland	Golden eagle	Northern goshawk	Intraguild predation	0.1	6	6907	1957-1996	Analysis of pellets and prey remains
Sulkava et al.	1999	Finland	Golden eagle	Common buzzard	Intraguild predation	0.01	1	6907	1957-1996	Analysis of pellets and prey remains
Uttendorfer	1952	Central and Western Europe	Golden eagle	Pine marten	Intraguild predation	1.81	4	221	NA	Analysis of pellets and prey remains	As cited by Korpimaki and Norrdahl 1989
Watson	1998	UK	Golden eagle	Red fox	Intraguild predation	1.51	19	1256	1982-1985	Analysis of pellets and prey remains
Watson	1998	UK	Golden eagle	Corvids	Intraguild predation	1.91	24	1256	1982-1985	Analysis of pellets and prey remains
Watson	1998	UK	Golden eagle	Diurnal raptors	Intraguild predation	0.32	4	1256	1982-1985	Analysis of pellets and prey remains
Watson	1998	UK	Golden eagle	Mustelids	Intraguild predation	2.39	30	1256	1982-1985	Analysis of pellets and prey remains
Watson	1998	UK	Golden eagle	Owls	Intraguild predation	0.16	2	1256	1982-1985	Analysis of pellets and prey remains
Zastrov	1946	Estonia	Golden eagle	Diurnal raptors	Intraguild predation	1.5	2	133	NA	Analysis of pellets and prey remains	As cited by Watson 1998
Zastrov	1946	Estonia	Golden eagle	Red fox	Intraguild predation	3	4	133	NA	Analysis of pellets and prey remains	As cited by Watson 1998
Zastrov	1946	Estonia	Golden eagle	Owls	Intraguild predation	0.8	1	133	NA	Analysis of pellets and prey remains	As cited by Watson 1998
Zastrov	1946	Estonia	Golden eagle	Mustelids	Intraguild predation	2.3	3	133	NA	Analysis of pellets and prey remains	As cited by Watson 1998

## Sheet: Common buzzard
Authors	Year of Publication	Country	SpeciesA	SpeciesB	Type of Interaction	Frequency of Occurrence (%)	Number	Sample Size	Years	Method	Notes
Goszczynski and Pilatowski	1986	Poland	Common buzzard	Least weasel	Intraguild predation	1.75	37	2109	NA	Analysis of pellets and prey remains	As cited by Korpimaki and Norrdahl 1989
Graham et al.	1995	UK	Common buzzard	Small mustelids	Intraguild predation	1.16	11	946	1993	Analysis of pellets and prey remains
Graham et al.	1995	UK	Common buzzard	Least weasel	Intraguild predation	0.4	4	946	1993	Analysis of pellets and prey remains
Graham et al.	1995	UK	Common buzzard	Corvids	Intraguild predation	1.06	10	946	1993	Analysis of pellets and prey remains
Gryz and Krauze	2014	Poland	Common buzzard	Corvids	Intraguild predation	1.2	10	812	2001-2003	Analysis of pellets and prey remains
Gryz and Krauze	2014	Poland	Common buzzard	Least weasel	Intraguild predation	0.1	1	812	2001-2003	Analysis of pellets and prey remains
Gryz and Krauze	2014	Poland	Common buzzard	Owls	Intraguild predation	0.1	1	812	2001-2003	Analysis of pellets and prey remains
Jedrzejewski et al.	1994	Poland	Common buzzard	Least weasel	Intraguild predation	1.6	6	371	1987-1989	Analysis of pellets and prey remains
Jedrzejewski et al.	1994	Poland	Common buzzard	Owls	Intraguild predation	0.54	2	371	1987-1989	Analysis of pellets and prey remains
Jedrzejewski et al.	1994	Poland	Common buzzard	Corvids	Intraguild predation	2.2	8	371	1987-1989	Analysis of pellets and prey remains
Korpimaki and Norrdahl	1989	Finland	Common buzzard	Stoat	Intraguild predation	0.54	4	734	1984-1987	Analysis of pellets and prey remains
Korpimaki and Norrdahl	1989	Finland	Common buzzard	Least weasel	Intraguild predation	1.09	8	734	1984-1987	Analysis of pellets and prey remains
Mebs	1964	Germany	Common buzzard	Corvids	Intraguild predation	2.3	9	384	1945-1960	Analysis of pellets and prey remains	As cited by Sotnar and Obuch 2009
Mebs	1964	Germany	Common buzzard	Least weasel	Intraguild predation	0.3	1	384	1945-1960	Analysis of pellets and prey remains	As cited by Sotnar and Obuch 2009
Reif et al.	2001	Finland	Common buzzard	Corvids	Intraguild predation	2	38	1906	1985-1992	Analysis of pellets and prey remains
Rooney and Montgomery	2013	Ireland	Common buzzard	Corvids	Intraguild predation	14.7	176	1194	2008, 2010-2011	Analysis of pellets and prey remains
Selas	2001	Norway	Common buzzard	Stoat	Intraguild predation	0.12	1	839	1985-1987, 1993-1994	Analysis of pellets and prey remains
Selas	2001	Norway	Common buzzard	Owls	Intraguild predation	0.12	1	839	1985-1987, 1993-1994	Analysis of pellets and prey remains
Selas	2001	Norway	Common buzzard	Corvids	Intraguild predation	2.1	18	839	1985-1987, 1993-1994	Analysis of pellets and prey remains
Selas et al.	2007	Norway	Common buzzard	Corvids	Intraguild predation	7.4	11	148	2003	Analysis of pellets and prey remains
Sergio et al.	2002	Italy	Common buzzard	Corvids	Intraguild predation	15	21	142	1993-1999	Analysis of pellets and prey remains
Sergio et al.	2002	Italy	Common buzzard	Diurnal raptors	Intraguild predation	0.7	1	142	1993-1999	Analysis of pellets and prey remains
Sergio et al.	2002	Italy	Common buzzard	Least weasel	Intraguild predation	0.7	1	142	1993-1999	Analysis of pellets and prey remains
Sevcik	1980	Czech Republic	Common buzzard	Corvids	Intraguild predation	0.32	2	628	NA	Analysis of pellets and prey remains	As cited by Sotnar and Obuch 2009
Sevcik	1980	Czech Republic	Common buzzard	Least weasel	Intraguild predation	0.16	1	628	NA	Analysis of pellets and prey remains	As cited by Sotnar and Obuch 2009
Sidorovich	2011	Belarus	Common buzzard	Least weasel	Intraguild predation	0.8	5	655	NA	Analysis of pellets and prey remains
Sidorovich et al.	2016	Belarus	Common buzzard	Corvids	Intraguild predation	5.1	NA	1065	1992-2012	Analysis of pellets and prey remains	Results presented as biomass percentage only, average between five sites
Sidorovich et al.	2016	Belarus	Common buzzard	Red fox	Intraguild predation	0.4	NA	1065	1992-2012	Analysis of pellets and prey remains	Results presented as biomass percentage only, average between five sites
Sidorovich et al.	2016	Belarus	Common buzzard	Least weasel	Intraguild predation	0.2	NA	1065	1992-2012	Analysis of pellets and prey remains	Results presented as biomass percentage only, average between five sites
Sidorovich et al.	2016	Belarus	Common buzzard	Owls	Intraguild predation	0.1	NA	1065	1992-2012	Analysis of pellets and prey remains	Results presented as biomass percentage only, average between five sites
Sim et al.	2001	UK	Common buzzard	Corvids	Intraguild predation	18.2	46	253	1994-1996	Analysis of pellets and prey remains
Sladek	1961	Slovakia	Common buzzard	Least weasel	Intraguild predation	0.08	1	1258	NA	Analysis of pellets and prey remains	As cited by Sotnar and Obuch 2009
Sladek	1961	Slovakia	Common buzzard	Corvids	Intraguild predation	0.08	1	1258	NA	Analysis of pellets and prey remains	As cited by Sotnar and Obuch 2009
Sotnar and Obuch	2009	Slovakia	Common buzzard	Corvids	Intraguild predation	2.64	16	606	2006-2008	Analysis of pellets and prey remains
Sotnar and Obuch	2009	Slovakia	Common buzzard	Owls	Intraguild predation	0.2	1	606	2006-2008	Analysis of pellets and prey remains
Sotnar and Obuch	2009	Slovakia	Common buzzard	Least weasel	Intraguild predation	0.2	1	606	2006-2008	Analysis of pellets and prey remains
Swann and Etheridge	1995	Scotland	Common buzzard	Corvids	Intraguild predation	11.7	105	899	1977-1988	Analysis of pellets and prey remains	Bird prey remains only
Swann and Etheridge	1995	Scotland	Common buzzard	Least weasel	Intraguild predation	1	2	212	1977-1988	Analysis of pellets and prey remains	Frequency of nests with prey remain
Swann and Etheridge	1995	Scotland	Common buzzard	Owls	Intraguild predation	0.56	5	899	1977-1988	Analysis of pellets and prey remains	Bird prey remains only
Uttendorfer	1939	Central and Western Europe	Common buzzard	Least weasel	Intraguild predation	0.36	10	2747	NA	Analysis of pellets and prey remains	As cited by Sotnar and Obuch 2009
Vorisek	1997	Czech Republic	Common buzzard	Least weasel	Intraguild predation	0.48	1	207	1993-1995	Analysis of pellets and prey remains	As cited by Sotnar and Obuch 2009
Wuttky	1963	Germany	Common buzzard	Corvids	Intraguild predation	0.65	2	308	NA	Analysis of pellets and prey remains	As cited by Sotnar and Obuch 2009

## Sheet: Raptors
Authors	Year of Publication	Country	SpeciesA	SpeciesB	Type of Interaction	Frequency of Occurrence (%)	Number	Sample Size	Years	Method	Notes
Erfurt and Stubben	1987	Central and Western Europe	Owls	Least weasel	Intraguild predation	0.02	2651	132559	NA	Analysis of pellets and prey remains	Barn owl. As cited by Korpimaki and Norrdahl 1989
Glue and Hammond	1974	British Isles	Owls	Stoat	Intraguild predation	0.01	83	8272	NA	Analysis of pellets and prey remains	Long-eared owl. As cited by Korpimaki and Norrdahl 1989
Glue and Hammond	1974	British Isles	Owls	Least weasel	Intraguild predation	0.05	414	8272	NA	Analysis of pellets and prey remains	Long-eared owl. As cited by Korpimaki and Norrdahl 1989
Gronlund and Mikkola	1969	Finland	Owls	Stoat	Intraguild predation	0.05	100	2004	NA	Analysis of pellets and prey remains	Short-eared owl. As cited by Korpimaki and Norrdahl 1989
Gronlund and Mikkola	1969	Finland	Owls	Least weasel	Intraguild predation	0.2	401	2004	NA	Analysis of pellets and prey remains	Short-eared owl. As cited by Korpimaki and Norrdahl 1989
Ims	1982	Finland	Owls	Stoat	Intraguild predation	0.09	106	1175	1978	Analysis of pellets and prey remains	Mikkola 1983, Skaren 1983, Niethammer 1984. Hawk owl. As cited by Korpimaki and Norrdahl 1989
Ims	1982	Finland	Owls	Least weasel	Intraguild predation	0.17	200	1175	1978	Analysis of pellets and prey remains	Mikkola 1983, Skaren 1983, Niethammer 1984. Hawk owl. As cited by Korpimaki and Norrdahl 1989
Korpimaki	1988	Finland	Owls	Least weasel	Intraguild predation	0.01	146	14581	1966-1986	Analysis of pellets and prey remains	Tengmalm's owl
Korpimaki	1986	Finland	Owls	Least weasel	Intraguild predation	0.19	504	2655	NA	Analysis of pellets and prey remains	Tawny owl
Korpimaki and Norrdahl	1989	Finland	Diurnal raptors	Least weasel	Intraguild predation	0.28	499	1783	1984-1987	Analysis of pellets and prey remains	Kestrel
Korpimaki and Norrdahl	1989	Finland	Owls	Least weasel	Intraguild predation	0.9	1238	1376	1984-1987	Analysis of pellets and prey remains	Short-eared owl
Korpimaki and Sulkava	1987	Finland	Owls	Stoat	Intraguild predation	0.17	308	1812	1977-1987	Analysis of pellets and prey remains	Ural owl
Korpimaki and Sulkava	1987	Finland	Owls	Least weasel	Intraguild predation	0.72	1305	1812	1977-1987	Analysis of pellets and prey remains	Ural owl
Mikkola	1983	Fennoscandia	Owls	Least weasel	Intraguild predation	0.04	110	2761	NA	Analysis of pellets and prey remains	Pygmy owl. As cited by Korpimaki and Norrdahl 1989
Mikkola	1983	Fennoscandia	Owls	Least weasel	Intraguild predation	0.08	414	5177	NA	Analysis of pellets and prey remains	Great grey owl. As cited by Korpimaki and Norrdahl 1989
Mikkola	1983	Fennoscandia	Owls	Least weasel	Intraguild predation	0.11	300	2726	NA	Analysis of pellets and prey remains	Snowy owl. As cited by Korpimaki and Norrdahl 1989
Mikkola	1983	Central and Western Europe	Owls	Small mustelids	Intraguild predation	0.77	400	520	NA	Analysis of pellets and prey remains	Ural owl. As cited by Korpimaki and Norrdahl 1989
Uttendorfer	1952	Central and Western Europe	Diurnal raptors	Least weasel	Intraguild predation	0.002	118	58882	NA	Analysis of pellets and prey remains	Sparrowhawk
Uttendorfer	1952	Central and Western Europe	Owls	Least weasel	Intraguild predation	0.03	108	3593	NA	Analysis of pellets and prey remains	Mikkola 1983. Little owl
Uttendorfer	1952	Central and Western Europe	Owls	Stoat	Intraguild predation	0.01	568	56752	NA	Analysis of pellets and prey remains	Tawny owl
Uttendorfer	1952	Central and Western Europe	Owls	Least weasel	Intraguild predation	0.06	3405	56752	NA	Analysis of pellets and prey remains	Tawny owl
Village	1981	UK	Owls	Stoat	Intraguild predation	0.01	71	7108	1975-1979	Analysis of pellets and prey remains	Short-eared owl
Village	1981	UK	Owls	Least weasel	Intraguild predation	0.04	284	7108	1975-1979	Analysis of pellets and prey remains	Short-eared owl
