# Supplementary material for: Lethal interactions among forest‐grouse predators are numerous, motivated by hunger and carcasses, and their impacts determined by the demographic value of the victims
Source: Ecol Evol. 2021 May 2;11(12):7164–86. doi: 10.1002/ece3.7574 (PMC8216895; doi:10.1002/ece3.7574)
Supplement: Supplementary file 2 — Table S2 [file ECE3-11-7164-s002.xlsx]

## Sheet: Eurasian lynx
Authors	Year of Publication	Country	SpeciesA	SpeciesB	Type of Interaction	Number Killed	Killing Rate (Ind/Year.Pred)	Annual Mortality	Effort	Years	Method	Notes
Helldin et al.	2006	Sweden	Eurasian lynx	Red fox	Intraguild predation or killing	7	NA	0.04	20 foxes	1999-2002	Radio-tracking fox
Helldin et al.	2006	Sweden	Eurasian lynx	Red fox	Intraguild predation or killing	NA	1.3	0.14	8,339 km	1999-2002	Snow-tracking fox
Helldin et al.	2006	Switzerland	Eurasian lynx	Red fox	Intraguild predation or killing	37	4.8	NA	10 lynx	1988-1998	Radio-tracking lynx	From data of Jobin-Molinari et al. 2002
Helldin et al.	2006	Norway	Eurasian lynx	Red fox	Intraguild predation or killing	1	2.8	NA	11 lynx	1994-1997	Radio-tracking lynx	From data of Sunde 2000
Linnell et al.	1998	Norway, Sweden	Eurasian lynx	Red fox	Intraguild predation	8	NA	NA	NA	1995-1998	Radio- and snow-tracking lynx	All consumed
Linnell et al.	1998	Norway, Sweden	Eurasian lynx	Pine marten	Intraguild predation	1	NA	NA	NA	1995-1998	Radio- and snow-tracking lynx
Sidorovich	2011	Belarus	Eurasian lynx	Red fox	Intraguild predation and killing	47	23	NA	1,800 km	1990-2008	Snow-tracking lynx	Nine consumed
Sidorovich	2011	Belarus	Eurasian lynx	Pine marten	Intraguild predation and killing	9	9	NA	1,800 km	1990-2008	Snow-tracking lynx	Two consumed
Sunde et al.	1999	Norway	Eurasian lynx	Red fox	Intraguild predation and killing	19	NA	NA	NA	1994-1997	Radio-tracking lynx, hunter interviews	Twelve consumed

## Sheet: Red fox
Authors	Year of Publication	Country	SpeciesA	SpeciesB	Type of Interaction	Number Killed	Killing Rate (Ind/Year.Pred)	Annual Mortality	Effort	Years	Method	Notes
Lindstrom et al.	1995	Sweden, Norway	Red fox	Pine marten	Intraguild killing	2	NA	0.13	23 marten	1989-1995	Radio-tracking pine marten
Lindstrom et al.	1995	Sweden	Red fox	Pine marten	Intraguild predation and killing	16	NA	NA	NA	NA	Appeal in hunting magazine and grey literature	Fourteen adults and two juveniles
Sidorovich	2011	Belarus	Red fox	Common buzzard	Intraguild predation	1	NA	NA	1 fox	NA	Radio-tracking fox
Sidorovich	2011	Belarus	Red fox	Owls	Intraguild predation	3	NA	NA	1 fox	NA	Radio-tracking fox
Sidorovich	2011	Belarus	Red fox	Pine marten	Intraguild predation and killing	11	NA	NA	NA	NA	Radio-tracking fox	Four adults, seven kits. Three consumed
Sidorovich	2011	Belarus	Red fox	Least weasel	Intraguild predation and killing	54	NA	NA	NA	NA	Radio-tracking fox	Three consumed
Sidorovich	2011	Belarus	Red fox	Stoat	Intraguild killing	2	NA	NA	NA	NA	Radio-tracking fox	None consumed
Sunde	2005	Denmark	Red fox	Owls	Intraguild predation	18	NA	NA	27 deaths	1998-2003	Radio-tracking owls	Tawny owls
Sidorovich	2011	Belarus	Red fox	Common buzzard	Intraguild predation	1	NA	NA	NA	NA	Radio-tracking fox
Sidorovich	2011	Belarus	Red fox	Tengmalm's owl	Intraguild predation	2	NA	NA	NA	NA	Radio-tracking fox	1 Tengmalm's owl, 1 ural owl

## Sheet: Pine marten
Authors	Year of Publication	Country	SpeciesA	SpeciesB	Type of Interaction	Number Killed	Killing Rate (Ind/Year.Pred)	Annual Mortality	Effort	Years	Method	Notes
Brzeziński et al.	2014	Poland	Pine marten	Red fox	Reversed intraguild predation or killing	2	NA	NA	1 sett	2013	Camera trapping	Cubs
Sidorovich	2011	Belarus	Pine marten	Owls	Intraguild predation	4	NA	NA	1 marten	NA	Radio-tracking marten
Sidorovich	2011	Belarus	Pine marten	Common buzzard	Intraguild predation	1	NA	NA	NA	NA	Radio-tracking marten	Nests
Sidorovich	2011	Belarus	Pine marten	Diurnal raptors	Intraguild predation	2	NA	NA	NA	NA	Radio-tracking marten	Nests
Sidorovich	2011	Belarus	Pine marten	Owls	Intraguild predation	6	NA	NA	NA	NA	Radio- and snow-tracking marten	Nests
Sidorovich	2011	Belarus	Pine marten	Least weasel	Intraguild predation	8	NA	NA	NA	NA	Radio- and snow-tracking marten	None consumed
Zarybnicka et al.	2015	Czech Republic	Pine marten	Tengmalm's owl	Intraguild predation	NA	NA	0.42	173 breeding attempts	2000-2009	Monitoring nest boxes	Nest mortality
Zarybnicka et al.	2015	Finland	Pine marten	Tengmalm's owl	Intraguild predation	NA	NA	0.04	433 breeding attempts	2000-2009	Monitoring nest boxes	Nest mortality
Sonerud	1985	Norway	Pine marten	Tengmalm's owl	Intraguild predation	48	NA	0.259	187 clutches	1970-1983	Monitoring nest boxes	Clutch predation rate
Sonerud	1985	Norway	Pine marten	Hawk owl	Intraguild predation	4	NA	0.33	12 clutches	1970-1983	Monitoring nest boxes	Clutch predation rate

## Sheet: Stoat
Authors	Year of Publication	Country	SpeciesA	SpeciesB	Type of Interaction	Number Killed	Killing Rate (Ind/Year.Pred)	Annual Mortality	Effort	Years	Method	Notes
Sidorovich	2011	Belarus	Stoat	Least weasel	Intraguild predation	4	NA	NA	NA	NA	NA	None consumed

## Sheet: Eagle owl
Authors	Year of Publication	Country	SpeciesA	SpeciesB	Type of Interaction	Number Killed	Killing Rate (Ind/Year.Pred)	Annual Mortality	Effort	Years	Method	Notes
Sidorovich	2011	Belarus	Eagle owl	Golden eagle	Intraguild predation	2	NA	NA	NA	NA	NA
Busche et al.	2004	Germany	Eagle owl	Northern goshawk	Nest take over/predation	13	NA	0.26	51 lost nests	1975-2002	Nest monitoring
Busche et al.	2004	Germany	Eagle owl	Common buzzard	Nest take over/predation	11	NA	NA	NA	1975-2002	Nest monitoring
Byholm and Nikula	2007	Finland	Eagle owl	Northern goshawk	Nest predation	10	NA	0.024	412 nests	1999-2003	Nest monitoring	0.115 of nest losses

## Sheet: Northern goshawk
Authors	Year of Publication	Country	SpeciesA	SpeciesB	Type of Interaction	Number Killed	Killing Rate (Ind/Year.Pred)	Annual Mortality	Effort	Years	Method	Notes
Petty et al.	2003	UK	Northern goshawk	Diurnal raptors	Intraguild predation	175	115	NA	5445	1973-1996	Analysis of pellets and prey remains	Totak annual killing rate, not individual killing rate
Petty et al.	2003	UK	Northern goshawk	Owls	Intraguild predation	64	NA	NA	5445	1973-1996	Analysis of pellets and prey remains
Hoy et al.	2017	UK	Northern goshawk	Common kestrel	Intraguild predation	138	6.3	NA	7763	1973-2014	Analysis of pellets and prey remains	Individuals killed per year. Averaged across three levels of goshawk density.
Hoy et al.	2017	UK	Northern goshawk	Tawny owl	Intraguild predation	79	3.3		7763	1973-2014	Analysis of pellets and prey remains	Individuals killed per year. Averaged across three levels of goshawk density.
Hoy et al.	2017	UK	Northern goshawk	Eurasian sparrowhawk	Intraguild predation	30	1.3		7763	1973-2014	Analysis of pellets and prey remains	Individuals killed per year. Averaged across three levels of goshawk density.
Kostrzewa	1991	Germany	Northern goshawk	Common buzzard	Intraguild predation or killing	5	NA	NA	NA	1980-1987	Opportunistic observations	Juveniles
Krüger	2004	Germany	Northern goshawk	Common buzzard	Intraguild predation or killing	7	NA	NA	NA	1989-1996	Opportunistic observations	Nests

## Sheet: Common buzzard
Authors	Year of Publication	Country	SpeciesA	SpeciesB	Type of Interaction	Number Killed	Killing Rate (Ind/Year.Pred)	Annual Mortality	Effort	Years	Method	Notes
Sidorovich	2011	Belarus	Common buzzard	Eurasian hobby	Intraguild predation	1	NA	NA	655	NA	Analysis of pellets and prey remains

## Sheet: Raptors
Authors	Year of Publication	Country	SpeciesA	SpeciesB	Type of Interaction	Number Killed	Killing Rate (Ind/Year.Pred)	Annual Mortality	Effort	Years	Method	Notes
Korpimaki and Norrdahl	1989	Finland	Raptors	Least weasel	Intraguild predation	40	NA	0.21	15 km2 surveyed, NA nests, 89 pellets/prey remains	1984-1987	Snow-tracking weasels, nest monitoring of raptors, analysis of pellets and prey remains	Kestrel and short-eared owl
Korpimaki and Norrdahl	1989	Finland	Raptors	Least weasel	Intraguild predation	510	NA	0.78	15 km2 surveyed, NA nests, 89 pellets/prey remains	1984-1987	Snow-tracking weasels, nest monitoring of raptors, analysis of pellets and prey remains	Kestrel and short-eared owl

## Sheet: Corvids
Authors	Year of Publication	Country	SpeciesA	SpeciesB	Type of Interaction	Number Killed	Killing Rate (Ind/Year.Pred)	Annual Mortality	Effort	Years	Method	Notes
Byholm and Nikula	2007	Finland	Corvids	Northern goshawk	Nest predation	13	NA	0.032	412 nests	1999-2003	Nest monitoring	0.149 of nest losses
Kostrzewa	1991	Germany	Corvids	Common buzzard	Intraguild predation	2	NA	NA	NA	1980-1987	Opportunistic observations	Nests
