# Supplementary material for: Lethal interactions among forest‐grouse predators are numerous, motivated by hunger and carcasses, and their impacts determined by the demographic value of the victims
Source: Ecol Evol. 2021 May 2;11(12):7164–86. doi: 10.1002/ece3.7574 (PMC8216895; doi:10.1002/ece3.7574)
Supplement: Supplementary file 3 — Table S3 [file ECE3-11-7164-s003.xlsx]

## Sheet: Eurasian lynx
Authors	Year of Publication	Country	SpeciesA	SpeciesB	Type of Interaction	Type of Estimate	Estimate	Uncertainty	P value	Effort	Years	Method	Notes
Elmhagen and Rushton	2007	Sweden	Eurasian lynx, Grey wolf	Red fox	Population Suppression	Pearson's Correlation	-0.55	NA	0.0079	23 time series	1828-1917	Correlative analysis of Random Effect Coefficients extracted from Linear Mixed Models	Random effect coefficients capture spatial rate of change relative to the country average (i.e. random intercept)
Elmhagen and Rushton	2007	Sweden	Eurasian lynx, Grey wolf	Red fox	Population Suppression	Path coefficient	-0.324	NA	<0.05	23 time series	1828-1917	Structural Equations Model based on Random effect coefficients
Elmhagen et al.	2010	Finland	Eurasian lynx	Red fox	Population Suppression	Pearson's Correlation	-0.28	NA	0.011	9,100 wildlife triangles	1989-2005	Correlative analysis of Random Effect Coefficients extracted from Linear Mixed Models	Random effect coefficients capture spatial rate of change relative to the country's average (i.e. random intercept)
Elmhagen et al.	2010	Finland	Eurasian lynx	Red fox	Population Suppression	Pearson's Correlation	-0.33	NA	0.011	9,100 wildlife triangles	1989-2005	Correlative analysis of Random Effect Coefficients extracted from Linear Mixed Models	Random effect coefficients capture temporal rate of change relative to the average across years (i.e. random slope)
Helldin et al.	2007	Sweden	Eurasian lynx	Red fox	Diet Facilitation	Increase of ungulate carrion in fox winter diet following lynx recolonisation	0.212	NA	NA	680 scats	1974-1979, 1999-2002	Anslysis of scats
Pasanen-Mortensen et al.	2013	Eurasia	Eurasian lynx	Red fox	Population Suppression	Path coefficient	-0.77	NA	NA	110 fox density estimates	1950-2010	Meta-analysis of fox densities and lynx presence-absence using Structural Equations Model
Pasanen-Mortensen et al.	2013	Eurasia	Eurasian lynx	Red fox	Population Suppression	Median fox density inside lynx distribution range	0.073	0.021-0.156	NA	110 fox density estimates	1950-2010	Meta-analysis of fox densities and lynx presence-absence
Pasanen-Mortensen et al.	2013	Eurasia	Eurasian lynx	Red fox	Population Suppression	Median fox density outside lynx distribution range	0.74	0.42-1.4	NA	110 fox density estimates	1950-2010	Meta-analysis of fox densities and lynx presence-absence
Pasanen-Mortensen et al.	2013	Eurasia	Eurasian lynx	Red fox	Population Suppression	Robust Coefficient of Variation inside lynx distribution range	184	NA	NA	110 fox density estimates	1950-2010	Meta-analysis of fox densities and lynx presence-absence
Pasanen-Mortensen et al.	2013	Eurasia	Eurasian lynx	Red fox	Population Suppression	Robust Coefficient of Variation outside lynx distribution range	130	NA	NA	110 fox density estimates	1950-2010	Meta-analysis of fox densities and lynx presence-absence
Pasanen-Mortensen et al.	2017	Finland, Sweden	Eurasian lynx	Red fox	Population Suppression	Model estimate of regional model	-0.043	0.00098	<0.0001	1046, 163 wildlife triangles per year	1989-2005, 2001-2003	Regression analysis based on Generalised Least Squares
Pasanen-Mortensen et al.	2017	Finland, Sweden	Eurasian lynx	Red fox	Population Suppression	Model estimate of local model	-0.0082	0.0017	<0.0001	1046, 163 wildlife triangles per year	1989-2005, 2001-2003	Regression analysis based on Generalised Least Squares	Local model uses a subset of Southern Finland where productivity is higher
Wikenros et al.	2017	Sweden	Eurasian lynx	Red fox	Facilitation	Slope model estimate	0.089	0.028	NA	495 wildlife triangles	2001-2003	Regression analysis based on Generalised Mixed Models
Helldin et al.	2006	Sweden	Eurasian lynx	Red fox	Population Suppression	Slope model estimate	-0.11	0.02	0.003	200 fox dens checked annually	1996-2004	Regression analysis based on Linear Models

## Sheet: Red fox
Authors	Year of Publication	Country	SpeciesA	SpeciesB	Type of Interaction	Type of Estimate	Estimate	Uncertainty	P value	Effort	Years	Method	Notes
Kurki et al.	1998	Finland	Red fox	Pine marten	Positive	Correlation	0.56	NA	<0.05	1,500 wildlife triangles	1989-1994	Correlative analysis of wildlife triangle data	Triangles checked twice a year. Data aggregated at 100x100km grid
Lindstrom et al.	1995	Sweden	Red fox	Pine marten	Population Release	Factor of increase of pine marten after fox collapse	5.4	NA	0.011	12 km per year	1974-1980, 1990-1993	Descriptive analysis of track counts on snow
Lindstrom et al.	1995	Sweden	Red fox	Pine marten	Population Release	Regression estimates	-0.88	NA	<0.05	NA	1964-1991	Regression analysis of harvested pine marten and red fox	Value provided is average across 23 of 24 counties. P value refers to largest p value across all counties
Lyly et al.	2015	Finland	Red fox	Pine marten	Non-linear	F-statistic of GAM model	23.695	NA	<0.001	17,808 year x wildlife triangles (1610)	1988-2011	Analysis of wildlife triangles using Generalized Additive Gams	Marten increases with fox from low to intermediate values, but declines from intermediate to high fox values.
Lyly et al.	2015	Finland	Red fox	Pine marten	Non-linear	Decline of pine marten index	0.83	NA	NA	17,808 year x wildlife triangles (1610)	1988-2011	Qualitative analysis of Generalized Additive Model graph	Marten increases with fox from low to intermediate values, but declines from intermediate to high fox values.
Smedshaug et al.	1999	Norway	Red fox	Pine marten	Population Suppression	Partial correlation	-0.55	NA	0.0002	6,800 annual questionaires	1971-1993	Correlative analysis of game bag indices	Controlled for number of active hunters
Smedshaug et al.	1999	Norway	Red fox	Pine marten	Population Release	Factor of increase of pine marten after fox collapse	5	NA	NA	6,800 annual questionaires	1971-1993	Correlative analysis of game bag indices
Storch et al.	1990	Sweden	Red fox	Pine marten	Competition	Increase of ungulate carrion in pine marten diet following red fox collapse	0.34	NA	NA	94 scats	1979-1980, 1987	Analysis of scats
Storch et al.	1990	Sweden	Red fox	Pine marten	None	No change in habitat use by pine marten following fox collapse	NA	NA	NA	212 km, 3 marten	1979-1980, 1987	Snow- and radio-tracking marten
Wikenros et al.	2014	Sweden	Red fox	Pine marten	None	Red fox does not change carcass use by marten	NA	NA	NA	26 carcasses	2007-2009	Camera trapping at carcass sites

## Sheet: Northern goshawk
Authors	Year of Publication	Country	SpeciesA	SpeciesB	Type of Interaction	Type of Estimate	Estimate	Uncertainty	P value	Effort	Years	Method	Notes
Gryz and Gryz	2019	Poland	Northern goshawk	Common buzzard	Population Suppression	Pearson correlation	-0.93	NA	<0.0001	NA	1982-2018	Correlation of breeding densities
Hakkarainen et al.	2004	Finland	Northern goshawk	Common buzzard	Breeding Suppression	Lower fledgling productivity within 1 km of a breeding goshawk	0.2	NA	0.016	419 breeding attempts	1983-1996	Regression analysis of breeding success in the presence/absence of breeding goshawks	Due to nest failure, not lower fledgling production in successful nests
Hakkarainen et al.	2004	Finland	Northern goshawk	Common buzzard	Competition	Goshawk establishment in buzzard territories	0.64	NA	NA	28 goshawk territories	1986-1994	Monitoring goshawk territory establishment
Hakkarainen et al.	2004	Finland	Northern goshawk	Common buzzard	Breeding Suppression	Factor of higher nest failure in the presence of goshawk	4	NA	<0.001	419 buzzard breeding attempts	1983-1996	Regression analysis of breeding success in the presence/absence of breeding goshawks
Hakkarainen et al.	2004	Finland	Northern goshawk	Common buzzard	Breeding Suppression	Lower next-year occupancy in the presence of goshawk	NA	NA	<0.001	419 buzzard breeding attempts	1983-1996	Regression analysis of breeding success in the presence/absence of breeding goshawks
Kostrzewa	1991	Germany	Northern goshawk	Common buzzard	Breeding Suppression	Spearman's rank correlation	0.28	NA	<0.0001	282 buzzard breeding attempts	1980-1987	Correlation of buzzard breeding success and distance to nearest goshawk nest
Kostrzewa	1991	Germany	Northern goshawk	Common buzzard	Competition	Proportion of territories taken by goshawk	0.11	NA	NA	119 buzzard territories	1980-1987	Descriptive analysis
Krüger	2004	Germany	Northern goshawk	Common buzzard	Breeding Suppression	Model estimate	0.577	0.102	0.001	106 buzzard breeding attempts	1989-1995	Regression analysis of breeding success using PCA factors	PCA factor negatively correlated with goshawk activity
Krüger	2004	Germany	Northern goshawk	Common buzzard	Breeding Suppression	Model estimate	-0.122	0.035	0.002	28 buzzard breeding attempts	1996	Regression analysis of breeding success
Krüger	2002	Germany	Northern goshawk	Common buzzard	Breeding Suppression	Lower breeding success after exposure to goshawk playback call	40.6-41.2%	NA	<0.01	41 and 87 buzzard nests	1998-1999	Regression analysis of a replicated experiment using playback calls	Caused by nest failure, not lower fledgling production in successful nests
Mueller et al.	2016	Germany	Northern goshawk	Common buzzard	Breeding Suppression	Model estimate	0.04	0.002	0.038	2,252 buzzard, 427 goshawk breeding attempts	1989-2013	Regression analysis of breeding success with distance to dominant predator nest	After the recolonisation of the eagle owl
Hoy et al.	2015	UK	Northern goshawk	Owls	Lack of suppression	Model estimate	0.022	0.029	NA	2,216 captured owls, 30 goshwak territories	1985-2012	Regression analysis of owl population size with goshawk abundance	Variable not included in best performing model

## Sheet: Eagle owl
Authors	Year of Publication	Country	SpeciesA	SpeciesB	Type of Interaction	Type of Estimate	Estimate	Uncertainty	P value	Effort	Years	Method	Notes
Busche et al.	2004	Germany	Eagle owl	Northern goshawk	Population Suppression	Spearman correlation	-0.55	NA	<0.01	180 goshawk, 42 eagle owl breeding attempts	1975-2002	Correlation of breeding densities
Chakarov and Kruger	2010	Germany	Eagle owl	Northern goshawk	Breeding Suppression	Increase brood failure within 1.5 km of an owl nest	>50%	NA	0.007	355 goshawk breeding attempts	1989-2009	Regression analysis of breeding success using Generalised Mixed Models
Chakarov and Kruger	2010	Germany	Eagle owl	Northern goshawk	Breeding Suppression	Lower standardized breeding success within 1.5 km of an owl nest	-1.2	NA	0.002	355 goshawk breeding attempts	1989-2009	Regression analysis of breeding success using Generalised Mixed Models
Chakarov and Kruger	2010	Germany	Eagle owl	Common buzzard	Breeding Suppression	Lower standardized breeding success within 1.5 km of an owl nest	-0.525	NA	NA	1,504 buzzard breeding attempts	1989-2009	Regression analysis of breeding success using Generalised Mixed Models
Chakarov and Kruger	2010	Germany	Eagle owl	Northern goshawk	Population Suppression	Decline in breeding density following eagle owl recolonisation	~23%	NA	0.004	355 goshawk breeding attempts	1989-2009	Regression analysis of breeding success using Generalised Mixed Models
Chakarov and Kruger	2010	Germany	Eagle owl	Common buzzard	Breeding Suppression	Increase brood failure within 1.5 km of an owl nest	0.2	NA	0.035	1,504 buzzard breeding attempts	1989-2009	Regression analysis of breeding success using Generalised Mixed Models
Mueller et al.	2016	Germany	Eagle owl	Northern goshawk	Displacement	Model estimate of forest share within goshawk territory	-12.9	6.06	0.033	427 goshawk and 89 eagle owl breeding attempts	1989-2013	Regression analysis using linear models	Also significantly different to owls P <0.001
Mueller et al.	2016	Germany	Eagle owl	Northern goshawk	Displacement	Model estimate of human settlement share within goshawk territory	-0.67	4.53	<0.001	427 goshawk and 89 eagle owl breeding attempts	1989-2013	Regression analysis using linear models	Also significantly different to owls P <0.002
Mueller et al.	2016	Germany	Eagle owl	Northern goshawk	Displacement	Model estimate of distance to buldings of goshawk nests	15.48	7.65	0.044	427 goshawk and 89 eagle owl breeding attempts	1989-2013	Regression analysis using linear models	Also significantly different to owls P <0.003
Mueller et al.	2016	Germany	Eagle owl	Northern goshawk	Displacement	Model estimate of distance to forest edge of goshawk nests	16.68	3.63	<0.001	427 goshawk and 89 eagle owl breeding attempts	1989-2013	Regression analysis using linear models
Mueller et al.	2016	Germany	Eagle owl	Northern goshawk	Breeding Suppression	Increase in brood failure followingeagle owl recolonisation	0.1	NA	0.026	427 goshawk and 89 eagle owl breeding attempts	1989-2013	Regression analysis using linear models
Mueller et al.	2016	Germany	Eagle owl	Common buzzard	Breeding Suppression	Increase in brood failure followingeagle owl recolonisation	0.05	NA	0.02	2,252 buzzard, 427 goshawk and 89 eagle owl breeding attempts	1989-2013	Regression analysis using linear models
Hakkarainen and Korpimaki	1996	Finland	Eagle owl	Owls	Lack of suppression	Chi-square test	0.2	1 df	0.66	20 nest-boxes in eagle owl territories, 20 nest-boxes in control territories	1989-1994	Contrast of nest-box occupancy in control and eagle owl territories
Hakkarainen and Korpimaki	1996	Finland	Eagle owl	Owls	Lack of suppression	T-test	0.31	17 df	0.61	20 nest-boxes in eagle owl territories, 20 nest-boxes in control territories	1989-1994	Contrast of laying date in control and eagle owl territories
Hakkarainen and Korpimaki	1996	Finland	Eagle owl	Owls	Lack of suppression	T-test	0.61	19 df	0.55	20 nest-boxes in eagle owl territories, 20 nest-boxes in control territories	1989-1994	Contrast of clutch size in control and eagle owl territories
Hakkarainen and Korpimaki	1996	Finland	Eagle owl	Owls	Lack of suppression	T-test	1.43	18 df	0.17	20 nest-boxes in eagle owl territories, 20 nest-boxes in control territories	1989-1994	Contrast of number of fledglings in control and eagle owl territories
Sergio et al.	2007	Italy	Eagle owl	Owls	Population Suppression	Spearman correlation	-0.79	NA	0.027	36 owl territories, 32 eagle owl territories	2002-2003	Correlation of breeding densities
Sergio et al.	2007	Italy	Eagle owl	Owls	Population Suppression	Model estimate of nest site selection related to distance to eagle owl nest	0.05	0.01	<0.02	36 owl territories, 32 eagle owl territories	2002-2003	Regression analysis using generalised linear models	At intermediate eagle owl density
Sergio et al.	2007	Italy	Eagle owl	Owls	Population Suppression	Model interaction term of preferred habitat and risk of predation	0.2	0.07	<0.05	36 owl territories, 32 eagle owl territories	2002-2003	Regression analysis using generalised linear models	At high eagle owl density

## Sheet: Golden eagle
Authors	Year of Publication	Country	SpeciesA	SpeciesB	Type of Interaction	Type of Estimate	Estimate	Uncertainty	P value	Effort	Years	Method	Notes
Lyly et al.	2015	Finland	Golden eagle	Red fox	Positive	T-statistic of GAM model	2.305	NA	0.021	17,808 year x wildlife triangles, 6,569 year x nest records	1988-2011	Analysis of wildlife triangles and nest usage using Generalized Additive Gams	1610 wildlife triangles, 477 eagle territories
Lyly et al.	2015	Finland	Golden eagle	Pine marten	Non-linear	F-statistic of GAM model	5.3	NA	0.004	17,808 year x wildlife triangles, 6,569 year x nest records	1988-2011	Analysis of wildlife triangles and nest usage using Generalized Additive Gams	1610 wildlife triangles, 477 eagle territories
